# Supplementary material for: Unbiased Analysis of Temporal Changes in Immune Serum Markers in Acute COVID-19 Infection With Emphasis on Organ Failure, Anti-Viral Treatment, and Demographic Characteristics
Source: Front Immunol. 2021 Jun 11;12:650465. doi: 10.3389/fimmu.2021.650465 (PMC8226183; doi:10.3389/fimmu.2021.650465)
Supplement: Supplementary Table 1 — Pivot table of correlations between biomarkers and clinical indicators. [file DataSheet_2.xlsx]

## Sheet: Suppl #3
Marker	Time	CCI	LOS	LOS ICU	LOS Vent	APACHE 1h	APACHE 24h	SOFA at admission	MODS at admission
ADA	1	-0.01	-0.173822	-0.135113	-0.357082	0.12428	0.0901499	0.0921807	0.137047
ADA	2	0.269435	-0.143148	-0.228788	-0.45327	0.209661	0.229891	0.156665	0.174495
ADA	3	0.6	-0.413366	-0.40931	-0.343346	0.480619	0.282525	0.233755	0.0849949
ADGRG1	1	0.25752	-0.061606	-0.0497299	-0.128148	0.1562	0.204138	0.175126	0.254183
ADGRG1	2	0.519	-0.27487	-0.31438	-0.299225	0.132469	0.258582	0.151044	0.258942
ADGRG1	3	0.536	-0.27905	-0.40878	-0.27787	0.120518	0.287917	-0.0455583	0.0554055
ANGPT1	1	-0.100019	-0.151518	-0.141854	-0.110274	-0.462191	-0.382776	-0.443875	-0.359284
ANGPT1	2	-0.164678	-0.160152	-0.319063	-0.12611	-0.412607	-0.311182	-0.470393	-0.408812
ANGPT1	3	0.0652823	-0.573674	-0.504824	-0.602072	-0.220453	-0.209804	-0.498566	-0.522445
ANGPT2	1	-0.0900905	0.36431	0.326774	0.293682	0.145757	0.199963	0.223184	0.211772
ANGPT2	2	-0.221829	0.312345	0.267338	0.405437	0.248207	0.268751	0.3581	0.269043
ANGPT2	3	-0.304976	0.620903	0.5647	0.702769	0.418951	0.487508	0.546788	0.505663
ARG1	1	-0.204885	0.0308713	0.0419303	-0.00304428	0.155746	0.0900943	0.182053	0.083244
ARG1	2	-0.0243631	0.0706513	0.029864	-0.196444	0.393861	0.461164	0.451079	0.388477
ARG1	3	0.553	-0.194403	-0.273915	-0.189927	0.32113	0.229002	0.235446	0.165876
CAIX	1	0.387	-0.0517792	0.0158906	-0.170745	0.344778	0.282952	0.16937	0.217595
CAIX	2	0.613	-0.0715661	-0.0648136	-0.240087	0.55222	0.506133	0.389804	0.436564
CAIX	3	0.451081	-0.051328	0.0035205	-0.0979601	0.651173	0.491624	0.456358	0.474956
CASP-8	1	0.100367	-0.0748943	-0.0595979	-0.0189442	-0.0219137	-0.111188	-0.110543	-0.0640432
CASP-8	2	-0.154643	0.102128	0.0969733	0.235648	-0.0295435	-0.0664492	-0.147145	-0.125958
CASP-8	3	0.602	-0.0938866	-0.0341278	-0.028378	0.463522	0.339972	0.179036	0.181058
CCL17	1	0.00238981	0.055506	0.0378419	0.0309558	-0.0823574	-0.0483552	-0.207306	-0.247169
CCL17	2	-0.182705	-0.0877171	-0.224657	-0.00645235	-0.232531	-0.0759743	-0.297371	-0.379876
CCL17	3	0.0121851	-0.306015	-0.293466	-0.298598	-0.380066	-0.375093	-0.306177	-0.424114
CCL19	1	-0.238392	0.267568	0.211237	0.275858	-0.287476	-0.135474	-0.0174405	0.0430918
CCL19	2	-0.0471758	0.0537286	-0.0176776	0.116135	0.14894	0.236478	0.244784	0.212302
CCL19	3	-0.140485	0.0937198	0.0725659	0.291546	0.259777	0.395109	0.337872	0.207991
CCL20	1	-0.250323	0.27204	0.217249	0.322343	-0.0797458	-0.103054	0.0861825	0.117678
CCL20	2	0.0167945	0.227115	0.0866315	0.315929	0.17814	0.223813	0.349686	0.364179
CCL20	3	-0.165691	0.301694	0.2253	0.33811	0.31057	0.405055	0.500377	0.47403
CCL23	1	0.113975	0.4415	0.470823	0.272457	0.457618	0.479492	0.596767	0.587432
CCL23	2	0.160831	0.309996	0.270385	0.18321	0.382048	0.388572	0.480982	0.439081
CCL23	3	0.0574948	0.391591	0.296273	0.386186	0.392354	0.293678	0.540229	0.375587
CCL3	1	0.193103	0.0440742	0.0440494	-0.00227204	0.0400194	0.142538	-0.0138582	0.0120242
CCL3	2	-0.0616106	0.337483	0.257459	0.176082	0.282671	0.23584	0.260658	0.315038
CCL3	3	-0.000460402	0.230842	0.136703	0.0932997	0.340193	0.199073	0.48086	0.386246
CCL4	1	-0.0746957	0.220492	0.299027	0.108829	0.205957	0.174027	0.246963	0.243831
CCL4	2	-0.0773056	0.225147	0.228674	0.025197	0.337097	0.302012	0.313974	0.322577
CCL4	3	0.0192248	0.17669	0.234383	0.0619705	0.406935	0.265629	0.393659	0.451586
CD244	1	-0.0252746	-0.51457	-0.489082	-0.409084	-0.196556	-0.288408	-0.413158	-0.401306
CD244	2	-0.0237044	-0.36509	-0.478114	-0.261553	-0.229934	-0.134845	-0.454118	-0.455246
CD244	3	0.282752	-0.425277	-0.312128	-0.25019	-0.198138	-0.171454	-0.372491	-0.477171
CD27	1	0.338	0.146495	0.183899	-0.0125209	0.478616	0.552847	0.444069	0.43443
CD27	2	0.428	0.1928	0.207149	0.0278547	0.660754	0.711886	0.660892	0.663192
CD27	3	0.393288	0.147983	0.114785	0.0721518	0.52415	0.454173	0.573103	0.485415
CD28	1	0.339	-0.0818068	-0.0670313	-0.0125845	0.279633	0.205257	0.067765	0.0926138
CD28	2	0.269412	-0.170961	-0.102625	0.0872578	-0.0235374	-0.121911	-0.152206	-0.0998124
CD28	3	0.382319	0.197919	0.112462	0.0621354	0.304067	0.283167	0.410916	0.397554
CD4	1	0.00409209	0.181854	0.201224	0.14001	0.291603	0.298681	0.318453	0.347747
CD4	2	0.0388905	-0.0106543	0.0188177	0.0951158	0.388751	0.379834	0.428943	0.410762
CD4	3	0.0446697	0.167316	0.159318	0.256503	0.647596	0.671791	0.614423	0.616321
CD40	1	0.118396	-0.108297	-0.138298	-0.316595	0.314644	0.275934	0.195831	0.235974
CD40	2	0.238164	-0.0562092	-0.114348	-0.215337	0.357691	0.382591	0.216789	0.270513
CD40	3	0.316381	-0.142456	0.0371485	-0.0275319	0.317693	0.298493	0.0369383	0.178035
CD40-L	1	-0.255027	-0.154464	-0.231907	-0.130915	-0.0249485	-0.0691909	-0.13606	-0.103894
CD40-L	2	-0.141219	0.0144069	-0.0920704	0.00248971	-0.152062	-0.134219	-0.236877	-0.227664
CD40-L	3	-0.30337	0.080439	0.258962	0.24395	-0.138177	-0.0873686	-0.227225	-0.15756
CD5	1	0.0553495	-0.0604091	-0.0625232	0.0573256	-0.178001	-0.122409	-0.136821	-0.137443
CD5	2	0.129801	0.111337	0.169296	0.273966	0.161598	0.18925	0.24627	0.231163
CD5	3	0.450605	0.0786601	0.15967	0.20951	0.442426	0.317082	0.326993	0.284243
CD70	1	0.270109	0.0902409	0.102819	-0.0714523	0.0841575	0.172798	0.138309	0.27644
CD70	2	0.383	-0.0242099	-0.0262301	-0.10814	0.112328	0.0981197	0.0214348	0.162399
CD70	3	0.387551	-0.359413	-0.2897	-0.335728	0.543979	0.436251	0.22311	0.12402
CD83	1	0.202287	0.227669	0.319046	0.0938766	0.408498	0.472839	0.485544	0.502334
CD83	2	0.356721	0.127208	0.189312	0.0781614	0.589461	0.596699	0.564762	0.580422
CD83	3	0.258648	0.0732541	0.0810997	0.0731187	0.592181	0.594698	0.614254	0.56788
CD8A	1	-0.249018	0.0583106	0.100713	-0.00460987	-0.205622	-0.248613	-0.317905	-0.40501
CD8A	2	0.0793386	0.073276	-0.0745591	-0.0414749	0.332156	0.309591	0.365949	0.300452
CD8A	3	-0.186321	0.249666	0.170218	0.211424	0.160338	0.240331	0.326395	0.126076
CRTAM	1	0.199253	-0.163111	-0.177624	-0.13273	0.0694079	0.0967184	-0.0113818	-0.0241497
CRTAM	2	0.438	-0.230582	-0.299198	-0.189513	0.209961	0.205235	-0.0617126	0.00964878
CRTAM	3	0.637	-0.184261	-0.29748	-0.187077	0.283445	0.266539	0.201882	0.0762694
CX3CL1	1	0.212044	0.00119689	0.122874	-0.262058	0.608823	0.596029	0.526931	0.601654
CX3CL1	2	0.443	-0.0365521	0.00586263	-0.34068	0.456195	0.452841	0.324239	0.413308
CX3CL1	3	0.3631	-0.233629	-0.189059	-0.37909	0.189345	-0.021568	-0.000624557	0.040312
CXCL1	1	0.163425	-0.377893	-0.393514	-0.284779	0.0473734	0.00724546	-0.126623	-0.0726802
CXCL1	2	0.0685057	-0.418665	-0.451254	-0.228422	0.0584945	0.0206234	-0.10832	-0.0918616
CXCL1	3	0.425986	-0.641111	-0.575419	-0.544388	0.00339444	-0.179667	-0.246411	-0.311044
CXCL10	1	0.213467	0.179068	0.214371	0.0924757	0.402082	0.372924	0.429996	0.568858
CXCL10	2	0.181225	0.140152	0.156116	0.121617	0.122502	0.0630722	0.0746112	0.169622
CXCL10	3	-0.00701636	-0.0680276	0.00972106	-0.00885393	0.333378	0.178548	0.173012	0.152664
CXCL11	1	-0.311664	0.174986	0.152754	0.163249	-0.278065	-0.197725	0.0355631	0.102285
CXCL11	2	-0.311952	0.143443	0.122566	0.146281	-0.28008	-0.174166	0.028636	0.00375394
CXCL11	3	-0.29044	0.181869	0.128343	0.0568218	0.0642856	0.00569077	0.140422	0.147582
CXCL12	1	0.306136	0.0303756	0.0288847	0.26338	0.382253	0.264458	0.218307	0.220227
CXCL12	2	0.207428	-0.0597738	0.0602678	0.0981132	0.0880174	-0.0143777	0.026684	0.100226
CXCL12	3	0.155096	0.349013	0.292674	0.259338	0.198313	0.148545	0.406842	0.426089
CXCL13	1	0.224897	0.436139	0.351255	0.348241	0.526045	0.503064	0.594242	0.623
CXCL13	2	0.115002	0.359601	0.368246	0.454972	0.420887	0.36284	0.486744	0.527729
CXCL13	3	-0.320872	0.744308	0.661761	0.735617	0.207244	0.178953	0.478115	0.384652
CXCL5	1	-0.102376	-0.194727	-0.208008	-0.17538	-0.328042	-0.212468	-0.321092	-0.322296
CXCL5	2	-0.224332	-0.235	-0.382425	-0.171665	-0.312348	-0.168938	-0.319931	-0.335519
CXCL5	3	-0.0938642	-0.485313	-0.37956	-0.401592	-0.401762	-0.408465	-0.479381	-0.632778
CXCL9	1	0.23512	0.0918438	0.0759875	0.0687016	0.34969	0.380634	0.311239	0.358626
CXCL9	2	0.249144	0.101615	0.132194	0.190392	0.445254	0.448693	0.3053	0.371824
CXCL9	3	0.343861	-0.200295	-0.120038	-0.115874	0.574628	0.533098	0.331875	0.452824
DCN	1	0.42	0.0491155	0.0463642	-0.142221	0.483694	0.480342	0.228318	0.315795
DCN	2	0.664	-0.161372	-0.115393	-0.252298	0.556573	0.477558	0.268023	0.361098
DCN	3	0.468523	-0.262381	-0.211844	-0.345681	0.44045	0.42929	0.216202	0.291131
EGF	1	-0.0593781	-0.265089	-0.316065	-0.132028	-0.370045	-0.426896	-0.552427	-0.444524
EGF	2	-0.128787	-0.180644	-0.30582	-0.0733597	-0.405594	-0.390385	-0.603637	-0.558338
EGF	3	0.387956	-0.568429	-0.479869	-0.567003	-0.17304	-0.231102	-0.57037	-0.562359
FASLG	1	-0.0368845	-0.0185351	0.156616	0.0786805	-0.0903599	-0.108039	0.0882676	0.0722378
FASLG	2	-0.0939969	-0.0776126	-0.0771958	-0.0195917	-0.0333855	0.0119214	0.0520814	0.016912
FASLG	3	0.017736	0.242496	0.303989	0.393586	0.137021	0.119859	0.350388	0.108915
FGF2	1	0.151284	0.10638	0.0490927	0.394742	0.138201	0.0802062	0.197326	0.193799
FGF2	2	-0.157557	-0.0902852	-0.100955	0.297773	-0.222249	-0.299551	-0.198509	-0.208968
FGF2	3	0.338187	0.311952	0.28107	0.273371	0.387977	0.311688	0.429962	0.522102
Gal-1	1	0.294247	-0.102202	-0.17374	-0.338508	0.508288	0.469871	0.299743	0.299781
Gal-1	2	0.199442	0.123891	0.0123733	-0.0655924	0.389881	0.491265	0.420307	0.358386
Gal-1	3	0.361897	-0.335561	-0.258037	-0.336402	0.456554	0.542608	0.104153	0.155162
Gal-9	1	0.359	0.242255	0.248255	0.0453687	0.622451	0.65145	0.623425	0.684843
Gal-9	2	0.30437	0.259325	0.244491	0.048619	0.415387	0.413326	0.451799	0.50744
Gal-9	3	0.176622	0.153576	0.139206	0.0507843	0.349324	0.238253	0.319815	0.309169
GZMA	1	-0.0824414	-0.0310506	-0.0533684	0.0656975	-0.43732	-0.289354	-0.351777	-0.335787
GZMA	2	-0.151784	-0.148006	-0.289806	0.0049519	-0.124211	-0.0145939	-0.123501	-0.182085
GZMA	3	0.0198986	-0.144016	-0.13199	0.0572536	0.0703258	0.0738543	0.109384	-0.175097
GZMB	1	0.0153144	0.0880082	0.202781	-0.0570885	0.209969	0.226738	0.228163	0.345336
GZMB	2	0.0631669	-0.0940338	-0.150372	-0.246161	0.0294997	0.0942692	0.036926	0.124969
GZMB	3	-0.274202	-0.151497	-0.136181	-0.0598309	-0.173137	-0.232118	-0.184097	-0.236299
GZMH	1	0.0315201	-0.345677	-0.291755	-0.243214	0.180811	0.0952124	-0.00924345	0.0197829
GZMH	2	-0.0625601	-0.370634	-0.410317	-0.336253	-0.00579415	-0.0700581	-0.112308	-0.0911321
GZMH	3	-0.0746912	-0.474901	-0.490356	-0.395031	-0.16726	-0.31638	-0.179678	-0.292986
HGF	1	0.317502	0.121274	0.0362925	0.159544	0.44624	0.401152	0.406627	0.401135
HGF	2	0.386	-0.15579	-0.142282	-0.0617793	0.316529	0.311705	0.352994	0.401966
HGF	3	0.279107	-0.0204973	0.0448273	0.0752363	0.404791	0.224627	0.283003	0.229922
HO-1	1	-0.0401832	0.217115	0.292961	-0.0687361	0.305367	0.311115	0.419266	0.485229
HO-1	2	0.295276	0.0862081	0.035951	-0.222633	0.47731	0.393327	0.388194	0.375962
HO-1	3	0.079639	0.17443	0.149601	0.140143	0.508716	0.482913	0.565337	0.405016
ICOSLG	1	0.0966392	-0.136683	-0.117532	-0.177845	-0.0528653	-0.111876	-0.181967	-0.233317
ICOSLG	2	0.186943	-0.206227	-0.187999	-0.0896378	0.105234	0.0362201	-0.161031	-0.194404
ICOSLG	3	0.821	-0.308258	-0.288339	-0.347475	0.408077	0.296128	0.240308	0.210092
IFN-gamma	1	-0.228873	0.0765035	0.0881849	0.1696	-0.219785	-0.242033	-0.037472	0.0578726
IFN-gamma	2	-0.191286	0.0718412	0.119418	0.158009	-0.103783	-0.267365	-0.197488	-0.152897
IFN-gamma	3	-0.25937	-0.112041	-0.0839847	-0.0308143	-0.0346175	-0.0803582	0.131117	-0.0871015
IL-1 alpha	1	-0.0346089	0.111473	0.0381981	0.234917	-0.0290819	-0.0963388	0.0408467	0.0422601
IL-1 alpha	2	0.0299059	-0.217829	-0.158631	-0.0873508	-0.0882771	-0.0256304	-0.16994	-0.175541
IL-1 alpha	3	-0.146899	-0.117013	-0.173371	-0.089995	-0.0385283	0.0159231	-0.0203326	0.0388073
IL10	1	-0.159969	0.367413	0.223543	0.373173	-0.07064	-0.0143442	0.16818	0.193005
IL10	2	-0.0283882	0.0857287	0.166499	0.517483	0.25802	0.123986	0.286837	0.26932
IL10	3	-0.113019	0.231131	0.239101	0.275787	0.40599	0.387786	0.553699	0.40222
IL12	1	-0.185508	-0.205885	-0.0615342	-0.098435	-0.335346	-0.307465	-0.298361	-0.264327
IL12	1	0.312204	0.0186355	0.0440838	-0.029242	0.319881	0.243392	0.25488	0.255272
IL12	2	-0.162383	-0.279839	-0.203713	-0.0568103	-0.255149	-0.275689	-0.220637	-0.279602
IL12	2	0.168527	-0.244235	-0.152197	-0.124719	0.20802	-0.00994113	0.0464141	0.0522205
IL12	3	-0.245898	-0.0119878	-0.0101911	0.176349	0.000753585	0.0919504	0.114019	-0.0427119
IL12	3	0.437605	-0.0719273	-0.0318261	-0.0784099	0.485857	0.348292	0.417764	0.252326
IL12RB1	1	0.175144	0.00837592	0.0569227	0.00314165	0.305692	0.364142	0.39608	0.483588
IL12RB1	2	0.0970416	-0.146259	-0.0233287	-0.0273623	0.294276	0.291826	0.340388	0.395577
IL12RB1	3	-0.0229711	-0.0177728	0.0641456	0.0594109	0.510639	0.411577	0.399027	0.330352
IL13	1	0.126116	0.0586657	-0.029406	0.194558	0.21836	0.0756537	0.130093	0.128211
IL13	2	-0.240656	0.18232	0.277222	0.344873	-0.206514	-0.3156	-0.199927	-0.222928
IL13	3	0.178339	0.335317	0.373278	0.299054	0.147232	0.0947343	-0.0478508	0.202808
IL15	1	0.0456252	0.363375	0.409455	0.142771	0.434513	0.31644	0.3897	0.419491
IL15	2	0.479	0.197341	0.228077	-0.0142158	0.583836	0.475735	0.460465	0.515087
IL15	3	0.280886	0.193724	0.138803	0.102078	0.332569	0.152798	0.297205	0.276811
IL18	1	0.219518	0.0829429	0.106023	-0.0712427	0.403755	0.501057	0.524606	0.615808
IL18	2	0.317219	0.0184566	-0.0227594	-0.134418	0.343306	0.428138	0.444312	0.506376
IL18	3	0.0476905	0.053106	-0.01702	0.0376258	0.313631	0.239188	0.351934	0.243606
IL2	1	-0.188443	-0.171683	-0.0708627	-0.143138	0.221644	-0.0136443	0.0981348	0.0579833
IL2	2	-0.129816	0.139835	0.173988	0.219364	0.0920599	-0.0373937	0.105783	0.111734
IL2	3	-0.0367441	0.407116	0.412706	0.281834	0.16633	-0.0644549	0.223656	0.266706
IL33	1	0.345	-0.0249241	-0.0164173	-0.0116246	0.346506	0.273488	0.127451	0.124202
IL33	2	0.19375	-0.217706	-0.105264	-0.106275	-0.0638471	-0.192148	-0.186406	-0.0981685
IL33	3	0.442609	0.167717	0.117523	-0.0151215	0.309178	0.286531	0.31669	0.3676
IL4	1	0.0508232	0.163374	0.18862	0.164186	0.0937815	0.0874512	0.0431728	0.0579296
IL4	2	-0.104787	0.162945	0.200085	0.317342	-0.159322	-0.204785	-0.175055	-0.129505
IL4	3	-0.130245	0.324365	0.301141	0.226503	-0.117143	-0.190965	-0.0536563	0.0566239
IL5	1	-0.0288532	0.101051	0.191222	0.187863	-0.00903643	0.0146907	-0.0081852	-0.0165852
IL5	2	-0.156796	0.439458	0.56919	0.524502	-0.131829	-0.0767753	0.0606213	0.0627358
IL5	3	-0.315973	0.699277	0.699974	0.679202	-0.255178	-0.226355	0.018536	0.0653266
IL6	1	-0.0532764	0.359579	0.343615	0.343035	-0.119788	-0.037456	0.102279	0.14529
IL6	2	0.300935	0.0624476	0.146466	0.191769	0.309375	0.213796	0.210426	0.289464
IL6	3	0.226392	0.0379865	0.0380081	0.116013	0.4339	0.54215	0.463054	0.515317
IL7	1	-0.0327307	0.117102	0.139975	0.148984	-0.0963336	-0.0800261	-0.0359334	0.0539158
IL7	2	-0.0581792	-0.0883756	-0.124157	0.0557591	-0.321208	-0.358808	-0.357146	-0.294167
IL7	3	0.496	-0.255942	-0.241185	-0.296878	-0.0155702	-0.119576	-0.232767	-0.180634
IL-8	1	0.166693	0.00623485	0.0228902	-0.0358269	0.304504	0.227455	0.27087	0.301432
IL-8	2	0.296607	0.0399268	0.0974363	-0.0371143	0.497845	0.479562	0.509742	0.576215
IL-8	3	0.29744	-0.0782646	-0.10131	-0.110648	0.294941	0.217184	0.278881	0.373929
KIR3DL1	1	0.100408	-0.00719509	-0.0403129	-0.214037	0.0632936	0.037714	-0.148013	-0.0978618
KIR3DL1	2	0.184243	-0.177485	-0.172548	-0.239488	0.123036	0.0215145	-0.185507	-0.098606
KIR3DL1	3	0.345299	-0.00684783	-0.0771449	-0.207984	0.174745	0.201674	0.0410481	0.196441
KLRD1	1	0.375	-0.0135186	-0.0434822	-0.0455924	0.428536	0.450826	0.455949	0.423701
KLRD1	2	0.106589	0.0136235	0.023286	0.0445752	0.304317	0.30109	0.3847	0.416878
KLRD1	3	0.205215	0.0433037	-0.00294761	-0.0343093	0.0963057	-0.00283428	0.293936	0.109261
LAG3	1	0.255647	0.0985046	0.14598	-0.0119448	0.415063	0.365035	0.369356	0.537208
LAG3	2	0.0646142	0.1189	0.115608	0.100714	0.00493015	0.0115206	0.0781095	0.191464
LAG3	3	-0.492	0.316111	0.281724	0.279813	-0.160993	-0.201896	-0.000536606	-0.0485388
LAMP3	1	0.248171	0.162507	0.286713	-0.0681009	0.473575	0.5354	0.50074	0.592859
LAMP3	2	0.322855	0.141373	0.162719	-0.152694	0.341314	0.397265	0.449939	0.486599
LAMP3	3	-0.317491	0.0876858	0.0794354	0.000728522	0.211302	-0.0315469	0.218525	0.155065
LAP TGF-beta 1	1	-0.0461371	-0.043937	-0.0470683	0.0221894	-0.314845	-0.252972	-0.287625	-0.179739
LAP TGF-beta 1	2	-0.00601251	-0.0935759	-0.240673	-0.0451588	-0.208859	-0.166935	-0.32268	-0.239002
LAP TGF-beta 1	3	0.174367	-0.463485	-0.509107	-0.477874	0.19294	0.180668	-0.227254	-0.182129
MCP-1	1	-0.179451	0.555286	0.515957	0.384077	0.0360908	-0.00520977	0.284707	0.272155
MCP-1	2	0.143116	0.377472	0.364322	0.255957	0.402584	0.28247	0.365518	0.352007
MCP-1	3	0.1013	0.225052	0.237648	0.287955	0.523964	0.43713	0.683715	0.567848
MCP-2	1	0.194206	-0.115694	0.0361098	-0.139414	0.0693109	0.0391719	-0.0142509	0.148073
MCP-2	2	0.162692	-0.194053	-0.213599	-0.226181	-0.110823	-0.125311	-0.317833	-0.235745
MCP-2	3	0.176862	-0.54739	-0.514829	-0.492977	-0.0747309	-0.112063	-0.281214	-0.370882
MCP-3	1	-0.0464438	0.540799	0.500804	0.343641	0.259845	0.258016	0.516669	0.547298
MCP-3	2	0.0240446	0.514222	0.467273	0.308464	0.221768	0.182981	0.354062	0.371136
MCP-3	3	-0.102616	0.437782	0.38065	0.376072	0.184251	0.0583156	0.40562	0.283841
MCP-4	1	-0.361	0.23048	0.237842	0.138708	-0.405582	-0.215189	-0.146662	-0.131201
MCP-4	2	-0.419	0.0497862	0.000104011	0.0772177	-0.396314	-0.200977	-0.178044	-0.227927
MCP-4	3	-0.0449982	-0.0770713	-0.0719445	0.0509521	0.126074	0.292338	0.154458	0.198489
MIC-A/B	1	-0.195036	0.018944	-0.0930725	-0.0518671	-0.0307154	-0.1671	-0.0715589	-0.0776861
MIC-A/B	2	-0.0145568	-0.231943	-0.350977	-0.236549	0.122844	-0.108059	-0.105821	-0.105333
MIC-A/B	3	0.44039	-0.173714	-0.311258	-0.292079	0.427573	0.308235	0.132501	0.141416
MMP12	1	-0.0164872	0.126757	0.0361967	0.11499	-0.0695086	0.0293385	-0.215014	-0.158426
MMP12	2	0.257116	-0.0185539	-0.122006	0.0338176	0.376106	0.415939	0.23577	0.238845
MMP12	3	-0.11875	0.101244	0.0248532	0.188261	0.321907	0.440491	0.402965	0.370017
MMP7	1	0.215423	0.194314	0.0673715	0.0981375	0.258134	0.437363	0.234895	0.271329
MMP7	2	0.0975672	0.159827	-0.110712	0.0772386	0.333239	0.509424	0.327281	0.298359
MMP7	3	-0.163696	0.0304657	-0.0618444	-0.0016037	0.270875	0.342362	0.215804	0.117559
MUC-16	1	-0.187323	0.282089	0.247504	0.134955	0.263498	0.244962	0.410239	0.362822
MUC-16	2	0.054079	0.124194	0.0762115	0.0874843	0.429666	0.373907	0.466383	0.439856
MUC-16	3	0.115157	0.184307	0.127818	0.163406	0.591399	0.525667	0.694539	0.632705
NCR1	1	0.287282	0.184804	0.253727	0.0611827	0.433977	0.519564	0.523279	0.549353
NCR1	2	0.180169	0.0645315	0.107018	-0.0135373	0.447063	0.498931	0.517534	0.526563
NCR1	3	0.279713	0.0958624	0.134072	0.120207	0.554982	0.559074	0.603804	0.560098
NOS3	1	-0.227169	0.0236128	0.0347799	-0.0079376	0.229526	0.124172	0.199501	0.188647
NOS3	2	-0.045505	0.0684307	0.0365029	0.0566039	0.286623	0.293841	0.369956	0.348198
NOS3	3	-0.643	0.301698	0.327489	0.413058	0.166701	0.216638	0.167352	0.219613
PDCD1	1	0.0858728	0.203108	0.200507	0.126054	0.161051	0.232063	0.200133	0.202975
PDCD1	2	0.194172	0.11955	0.101855	0.12904	0.339394	0.420411	0.345885	0.335293
PDCD1	3	0.106221	0.0177504	0.0992441	0.0759666	0.26415	0.231583	0.281171	0.282631
PDGF subunit B	1	0.118931	-0.2158	-0.151658	-0.153971	-0.206752	-0.192364	-0.270341	-0.189826
PDGF subunit B	2	-0.0886122	-0.339177	-0.41175	-0.256879	-0.387994	-0.327744	-0.432844	-0.391967
PDGF subunit B	3	0.285141	-0.581613	-0.456845	-0.465459	-0.205567	-0.294556	-0.434998	-0.515788
PD-L1	1	0.0859363	0.0629794	0.0646279	-0.113314	0.382801	0.32247	0.399834	0.472171
PD-L1	2	0.23368	0.0821634	0.0776388	-0.101318	0.29493	0.258665	0.194452	0.290337
PD-L1	3	0.138048	0.021844	0.150579	0.0377525	0.140574	0.00133072	-0.0562015	0.0473695
PD-L2	1	0.387	0.103449	0.0867548	0.0578706	0.442079	0.43606	0.389982	0.405063
PD-L2	2	0.467	-0.0756572	-0.0984422	0.0128976	0.415685	0.391868	0.275456	0.277871
PD-L2	3	0.617	0.00913178	-0.0351909	-0.0175261	0.576369	0.553093	0.545127	0.409866
PGF	1	0.354	0.0535967	0.101065	-0.110409	0.540503	0.555623	0.472465	0.487182
PGF	2	0.472	-0.0574253	-0.020822	-0.118844	0.609994	0.589383	0.499487	0.535381
PGF	3	0.446024	-0.0230722	-0.0249278	-0.08152	0.658181	0.579098	0.542845	0.506782
PTN	1	0.496	-0.0774019	-0.0954309	-0.0409946	0.450068	0.346887	0.105119	0.150428
PTN	2	0.44	-0.333985	-0.385299	-0.153733	0.165381	0.0895387	-0.0935704	-0.0102949
PTN	3	0.457669	-0.219805	-0.14528	-0.185709	0.0212979	0.0205727	-0.072928	0.0189951
TIE2	1	0.106033	0.0993552	0.0678406	0.192599	-0.239213	-0.171113	-0.0475074	-0.0522604
TIE2	2	-0.0537538	-0.142248	-0.11816	0.179164	-0.297927	-0.298147	-0.147999	-0.232514
TIE2	3	0.0505836	0.230995	0.274316	0.429932	-0.0911149	-0.102676	0.0434198	-0.0286277
TNF	1	-0.0701764	0.0390394	0.0623823	0.0115628	0.122348	0.12938	0.134272	0.212885
TNF	2	0.0175348	0.426441	0.338746	0.307816	0.55414	0.521602	0.544207	0.565194
TNF	3	-0.150122	0.44696	0.327237	0.328526	0.434884	0.447457	0.593535	0.581268
TNFRSF12A	1	0.332	0.366771	0.392553	0.170987	0.601174	0.649583	0.563627	0.538055
TNFRSF12A	2	0.451	0.189229	0.197103	0.0432467	0.769768	0.74873	0.687982	0.697524
TNFRSF12A	3	0.179407	0.221644	0.207088	0.195047	0.730869	0.64841	0.644118	0.65166
TNFRSF21	1	0.325606	0.05601	0.111459	-0.113215	0.599274	0.569001	0.490503	0.479232
TNFRSF21	2	0.341433	0.0323565	0.0452364	0.0122205	0.537246	0.477	0.422324	0.450603
TNFRSF21	3	0.25563	0.196482	0.164827	0.123972	0.564118	0.471135	0.558001	0.483255
TNFRSF4	1	0.0422246	0.179533	0.20704	0.0850049	0.315718	0.397343	0.437414	0.429203
TNFRSF4	2	0.114269	0.184215	0.156744	0.128721	0.451333	0.505018	0.555967	0.541962
TNFRSF4	3	0.274059	0.185941	0.148182	0.207412	0.577283	0.547098	0.575066	0.565378
TNFRSF9	1	0.218456	0.0467036	0.0468399	0.0362275	0.370258	0.443425	0.400813	0.386072
TNFRSF9	2	0.186927	-0.016805	0.00859849	0.110901	0.510521	0.54737	0.525203	0.499745
TNFRSF9	3	0.282162	0.0297331	0.00217796	0.0131939	0.585743	0.638158	0.596406	0.57157
TNFSF14	1	-0.315412	-0.0556257	-0.0954285	-0.0677104	-0.213993	-0.136508	-0.105082	-0.183148
TNFSF14	2	-0.417	-0.111253	-0.118173	-0.0486556	-0.17374	-0.0683684	0.0217136	-0.0397528
TNFSF14	3	0.0554668	-0.269381	-0.202853	-0.15345	-0.3959	-0.538442	-0.508142	-0.465961
TRAIL	1	-0.161166	-0.225185	-0.148048	-0.132116	0.12769	0.0663894	-0.0391068	-0.011217
TRAIL	2	-0.182291	-0.0551068	-0.124208	-0.0549982	0.171969	0.175793	-0.0534936	-0.0886643
TRAIL	3	-0.195806	-0.136717	0.0545389	0.0602605	0.212894	0.110963	0.0736102	0.0147808
TWEAK	1	0.39	-0.21067	-0.229325	-0.179116	0.42242	0.289347	0.0721511	0.0671071
TWEAK	2	0.417	-0.41302	-0.46292	-0.293591	0.180812	0.240681	-0.0250531	0.0618128
TWEAK	3	0.423854	-0.467075	-0.436356	-0.419562	0.399615	0.330828	0.00850033	-0.0818244
VEGFA	1	0.192353	0.113616	0.0246801	0.169666	0.270794	0.256194	0.221107	0.183074
VEGFA	2	0.0339098	-0.131983	-0.180977	0.0735761	0.264654	0.117135	0.0702444	0.0408228
VEGFA	3	0.472923	-0.142021	-0.126489	-0.151336	0.625786	0.514277	0.478538	0.409955
VEGFR-2	1	0.0032393	-0.228294	-0.105528	-0.213616	-0.115888	-0.0866043	-0.124476	-0.0549995
VEGFR-2	2	0.0295481	-0.379974	-0.366527	-0.328177	-0.20317	-0.194687	-0.358803	-0.255279
VEGFR-2	3	0.526	-0.598172	-0.550693	-0.526547	-0.0385376	-0.0875964	-0.487872	-0.456629
